# Supplementary material for: Epstein-barr virus latent membrane protein 1 targets cIAP1, cIAP2 and TRAF2 for proteasomal degradation to activate the non-canonical NF-κB pathway
Source: PLoS Pathog. 2026 Jan 26;22(1):e1013898. doi: 10.1371/journal.ppat.1013898 (PMC12872027; doi:10.1371/journal.ppat.1013898)
Supplement: S1 Table — (XLSX) [file ppat.1013898.s006.xlsx]

## Sheet: Fig. 1
1C								1E
cIAP1	DMSO			Dox				cIAP1	LMP1-WT	LMP1-TES1m	LMP1-TES2m	LMP1-DM
LMP1-WT	1	1	1	0.528348	0.133404	0.155138			1	10.2857	1.00553	7.4375
LMP1-TES1m	0.882132	0.991978	0.292583	1.1858	0.75886	0.660118			1	7.48501	0.711881	6.53528
LMP1-TES2m	0.804334	1.16653	1.00853	0.405699	0.295785	0.213035			1	9.87637	0.917092	5.19685
LMP1-DM	1.18315	1.33432	0.876689	1.25391	2.11194	0.846944
								cIAP2	LMP1-WT	LMP1-TES1m	LMP1-TES2m	LMP1-DM
cIAP2	DMSO			Dox					1	2.76152	1.61846	2.47806
LMP1-WT	1	1	1	0.557824	0.0821721	0.116934			1	4.86083	1.44858	2.79075
LMP1-TES1m	0.933754	0.375957	0.452481	1.03907	0.542154	0.562429			1	2.65162	1.47611	3.73151
LMP1-TES2m	1.00553	0.59941	0.526038	0.361348	0.145543	0.215274
LMP1-DM	1.20764	0.454809	0.463193	0.881081	0.452533	0.54524
TRAF2	DMSO			Dox
LMP1-WT	1	1	1	0.62737	0.622195	0.524135
LMP1-TES1m	0.984001	0.971698	0.905455	0.968908	0.75524	0.746765
LMP1-TES2m	0.844046	0.815214	0.725663	0.485855	0.440237	0.472879
LMP1-DM	0.954784	0.774883	0.71312	1.06479	0.996271	0.946798

## Sheet: Fig. 2
2B
cIAP1	CHX (hrs)	Mutu I			Mutu III
	0	1	1	1	1	1	1
	0.5	0.72463	0.828137	0.79364	0.587327	0.665268	0.679085
	1	0.730904	0.811282	0.744087	0.19055	0.240285	0.555104
	2	0.881667	0.750238	0.936071	0.0872399	0.137028	0.394835
	4	0.659503	0.494849	1.03726	0.0637759	0.0731624	0.439113
cIAP2	CHX (hrs)	Mutu I			Mutu III
	0	1	1	1	1	1	1
	0.5	1.073	1.01253	0.999335	0.53633	0.607503	0.840833
	1	0.938411	1.04161	0.712859	0.389372	0.491001	0.513099
	2	1.03319	0.996363	0.828104	0.270604	0.42504	0.307039
	4	0.86145	0.646378	0.672953	0.0838243	0.0961616	0.24781
TRAF2	CHX (hrs)	Mutu I			Mutu III
	0	1	1	1	1	1	1
	0.5	0.942996	0.889852	0.928325	0.936696	1.061	0.524429
	1	0.870691	0.966441	0.702747	0.636203	0.802258	0.422092
	2	1.11315	0.973473	0.611179	0.428211	0.672594	0.260978
	4	0.965538	0.724479	0.674194	0.457765	0.52514	0.289676

## Sheet: Fig. 3
3B
cIAP1	DMSO			Dox
LMP1-WT	1	1	1	0.490764	0.161648	0.181617
LMP1-TES1m	0.686161	0.502922	1.03236	0.47607	0.377974	0.868787
LMP1-TES2m	1.98686	0.281506	1.91111	1.10353	0.504256	2.26762
LMP1-DM	0.252574	0.47988	1.77666	0.554636	0.166595	1.23629
cIAP2	DMSO			Dox
LMP1-WT	1	1	1	0.102737	0.0886472	0.0782152
LMP1-TES1m	1.85784	0.630451	1.11217	0.351074	0.42932	1.00839
LMP1-TES2m	0.804928	0.53234	0.366355	0.684674	0.468884	0.733228
LMP1-DM	0.824454	0.30877	2.72465	2.5142	0.261041	2.30809
3D
cIAP1	CHX (hrs)	Control			TRAF3
	0	1	1	1	1	1	1
	0.5	0.856564	0.849892	0.653934	0.924765	1.01139	0.918517
	1	0.688241	0.605666	0.876022	0.911492	0.959978	1.21356
	2	0.434578	0.386375	0.535184	0.798375	0.693973	1.18784
	4	0.362715	0.340731	0.369665	0.61254	0.62361	1.29698
cIAP2	CHX (hrs)	Control			TRAF3
	0	1	1	1	1	1	1
	0.5	0.877155	0.870323	0.844851	0.964778	1.05515	1.11914
	1	0.847808	0.746088	0.767751	0.863089	0.870044	1.02841
	2	0.549035	0.488136	0.765035	0.786966	0.684056	1.10214
	4	0.341707	0.320997	0.424599	0.641371	0.652962	1.7648
TRAF2	CHX (hrs)	Control			TRAF3
	0	1	1	1	1	1	1
	0.5	0.806927	0.800642	0.893196	0.728235	0.796452	1.1155
	1	0.658011	0.579063	0.788609	0.734274	0.773333	1.1118
	2	0.577856	0.513761	0.664787	0.896514	0.766201	1.23626
	4	0.789933	0.435994	0.10859	0.838765	0.853924	1.08371

## Sheet: Fig. 7
7B
p52/p100	DMSO			Dox
GFP	1	1	1	3.21701	4.80756	6.56782
cIAP1	0.648843	1.06212	1.92612	1.89053	1.68874	2.65055
NIK/GAPDH	DMSO			Dox
GFP	1.00006	0.999914	1	3.26962	2.22242	3.60591
cIAP1	1.65894	0.897521	0.475369	2.82529	0.47727	1.09852
7D	Control			LMP1
GFP	1	1	1	3.05998	2.888	3.15632
cIAP1	1.08192	0.600835	0.485742	1.27385	0.779423	1.07789
cIAP2	0.813514	0.621651	0.776628	1.78476	1.08459	1.00409

## Sheet: Fig. S1
S1B
cIAP1	DMSO			Dox
LMP1-WT	1	1	1	0.478359	0.331643	0.320894
LMP1-TES1m	0.9143	0.714666	1.35679	1.33728	0.607406	1.72569
LMP1-TES2m	0.835588	0.57977	1.10504	0.320997	0.36737	0.229055
LMP1-DM	1.05734	0.731271	1.38572	0.699627	0.596521	1.10904
cIAP2	DMSO			Dox
LMP1-WT	1	1	1	0.450322	0.224756	0.257603
LMP1-TES1m	0.576153	0.805688	0.65762	1.11252	0.63781	1.00537
LMP1-TES2m	0.479872	0.668506	1.02238	0.135382	0.197342	0.342156
LMP1-DM	0.555628	1.02051	1.30446	0.330606	0.83095	1.24314
TRAF2	DMSO			Dox
LMP1-WT	1	1	1	0.313574	0.615591	0.446244
LMP1-TES1m	0.743028	1.04223	0.854492	0.881367	1.02921	0.649296
LMP1-TES2m	0.66813	0.859986	0.711863	0.347838	0.549258	0.555236
LMP1-DM	0.87841	0.604741	0.605008	0.783036	0.546958	0.432959

## Sheet: Fig. S3
S3C
	WT	PQ	ID
rep-1	0.473684	0.75	0.555556
rep-2	0.411765	0.25	0.615385
rep-3	0.777778	0.2	0.5
rep-4	0.882353	0.285714	0.5
rep-5	0.583333	0.0909091	0.4
rep-6	0.454545	0.166667	0.35
rep-7	0.777778	0.181818	0.466667
rep-8	0.666667	0.181818	0.470588

## Sheet: Fig. S4
S4A
	cIAP1	Control			Dox
WT	dmso	1	1	1	0.352512	0.206095	0.386485
	mg132	1.37786	0.8588	1.46784	0.744655	0.596806	0.668803
	nh4cl	1.17304	0.57151	0.69197	0.27181	0.129987	0.187661
TES1m	dmso	1.24397	2.13439	1.18432	0.995261	1.34815	0.790848
	mg132	0.994891	1.766	0.697758	1.00031	1.84365	0.725733
	nh4cl	1.68929	1.44554	1.06642	1.05325	0.855562	0.743228
	cIAP2	Control			Dox
WT	dmso	1	1	1	0.31061	0.181597	0.340544
	mg132	1.28385	0.800204	1.36769	0.568226	0.455406	0.510345
	nh4cl	1.85122	0.901923	1.09203	0.296988	0.142028	0.205045
TES1m	dmso	0.618983	1.06204	0.589301	0.923985	1.2516	0.734211
	mg132	0.55754	0.989673	0.391026	0.598864	1.10376	0.434482
	nh4cl	0.71597	0.612663	0.451981	0.655921	0.532807	0.462851
